# Supplementary material for: Can Improved Farm Biosecurity Reduce the Need for Antimicrobials in Food Animals? A Scoping Review
Source: Antibiotics (Basel). 2023 May 11;12(5):893. doi: 10.3390/antibiotics12050893 (PMC10215210; doi:10.3390/antibiotics12050893)
Supplement: Supplementary file 1 [file antibiotics-12-00893-s001.zip]

Archive with 2 entries (2 files):
- Supplementary Table S1_PRISMA-ScR-Checklist.pdf
- Supplementary Table S2_Search strategy.pdf
